# Supplementary material for: A MAPK-Driven Feedback Loop Suppresses Rac Activity to Promote RhoA-Driven Cancer Cell Invasion
Source: PLoS Comput Biol. 2016 May 3;12(5):e1004909. doi: 10.1371/journal.pcbi.1004909 (PMC4854413; doi:10.1371/journal.pcbi.1004909)
Supplement: S1 Folder — Raw code for reactions and species in the model can also be read by opening the ‘reactions’ or ‘metabolites’ file. (ZIP) [file pcbi.1004909.s016.zip]

Archive with 10 entries (10 files):
- Hetmanski_model/app_para.m
- Hetmanski_model/assembly
- Hetmanski_model/macromolecule_synthesis
- Hetmanski_model/macromolecules
- Hetmanski_model/metabolites
- Hetmanski_model/metabolites_notes
- Hetmanski_model/network map.bmp
- Hetmanski_model/reactions
- Hetmanski_model/reactions_notes
- Hetmanski_model/Model usage instructions.txt
