# Supplementary material for: A MAPK-Driven Feedback Loop Suppresses Rac Activity to Promote RhoA-Driven Cancer Cell Invasion
Source: PLoS Comput Biol. 2016 May 3;12(5):e1004909. doi: 10.1371/journal.pcbi.1004909 (PMC4854413; doi:10.1371/journal.pcbi.1004909)
Supplement: S1 Folder — Raw code for reactions and species in the model can also be read by opening the ‘reactions’ or ‘metabolites’ file. (ZIP) [file pcbi.1004909.s016.zip › Hetmanski_model/app_para.m]

epsilon=1e-10;
basic_color=[0.7         0.7         0.7];
cr_color=[0.5         0.5           1];
br_color=[1         0.2         0.2];
nbr_color=[0.2           1         0.2];
text_color=[0  0  0];
macro_synth_color=[0  0  1];
macro_color=[0.9         0.9         0.5];
box_reaction_width=[0.08];
box_reaction_height=[0.06];
box_macro_width=[0.04];
box_macro_height=[0.04];
fontsize_reaction=[11];
fontsize_macro=[11];
fluxmaps={
'Network Map','C:\Users\beverk\Documents\MATLAB\images for write-up\CellNetAnalyzer\Hetmanski_model\network map.bmp'
};
