# Supplementary material for: A MAPK-Driven Feedback Loop Suppresses Rac Activity to Promote RhoA-Driven Cancer Cell Invasion
Source: PLoS Comput Biol. 2016 May 3;12(5):e1004909. doi: 10.1371/journal.pcbi.1004909 (PMC4854413; doi:10.1371/journal.pcbi.1004909)
Supplement: S1 Folder — Raw code for reactions and species in the model can also be read by opening the ‘reactions’ or ‘metabolites’ file. (ZIP) [file pcbi.1004909.s016.zip › Hetmanski_model/metabolites]

EGF	EGF	1	0	490 59 1 1
EGFR	EGFR	NaN	0	499 117 1 1
Shc	Shc	NaN	0	413.5 130.5 1 1
Grb2	Grb2	NaN	0	490 163.5 1 1
Gab1	Gab1	NaN	0	570 189 1 1
Akt	Akt	NaN	0	418.5 468.5 1 1
IQGap1	IQGap1	NaN	0	639.5 462.5 1 1
RacGap1	RacGap1	NaN	0	581.5 453.5 1 1
pRacGap1	pRacGap1	NaN	0	420 571 1 1
RhoA	RhoA	NaN	0	547.5 566.5 1 1
Rac1	Rac1	1	0	303.5 594.5 1 1
Vav2	Vav2	NaN	0	292 352 1 1
Pak1	Pak1	NaN	0	389 433 1 1
Pdk1	Pdk1	1	0	525.5 286.5 1 1
Pten	Pten	NaN	0	404.5 309.5 1 1
Sos1	Sos1	NaN	0	656 142 1 1
Pi3k	Pi3k	NaN	0	446.5 211.5 1 1
Nck	Nck	NaN	0	488.5 203.5 1 1
Pip3	Pip3	NaN	0	459.5 244.5 1 1
Pi34p2	Pi34p2	NaN	0	328 251 1 1
Mtor	Mtor	1	0	355 349 1 1
Pp2a	Pp2a	NaN	0	521 337 1 1
Ras	Ras	NaN	0	221 233.3698 1 1
Shp2	Shp2	NaN	0	258 162.9556 1 1
RasGap	RasGap	NaN	0	176 181.0621 1 1
Ship2	Ship2	NaN	0	347 213.2515 1 1
Csrc	Csrc	1	0	112 454.6716 1 1
Raf1	Raf1	NaN	0	218 486.8609 1 1
Mek12	Mek12	NaN	0	222 535.145 1 1
Erk12	Erk12	NaN	0	454 531.1213 1 1
p90rsk	p90rsk	NaN	0	548 411.4172 1 1
Sos1E	Sos1E	NaN	0	519 251.4763 1 1
Pip2	Pip2	1	0	300 208.2219 1 1
Eps8	Eps8	NaN	0	642 349 1 1
Hras	Hras	NaN	0	759 239.4053 1 1
Ralgds	Ralgds	NaN	0	717 330 1 1
Rap1A	Rap1A	NaN	0	716 396 1 1
Ralb	Ralb	NaN	0	723 490 1 1
RalbP1	RalbP1	NaN	0	779 566.3284 1 1
Abi	Abi	NaN	0	657 284 1 1
Mekk1	Mekk1	NaN	0	196 579 1 1
