# Supplementary material for: A MAPK-Driven Feedback Loop Suppresses Rac Activity to Promote RhoA-Driven Cancer Cell Invasion
Source: PLoS Comput Biol. 2016 May 3;12(5):e1004909. doi: 10.1371/journal.pcbi.1004909 (PMC4854413; doi:10.1371/journal.pcbi.1004909)
Supplement: S1 Folder — Raw code for reactions and species in the model can also be read by opening the ‘reactions’ or ‘metabolites’ file. (ZIP) [file pcbi.1004909.s016.zip › Hetmanski_model/metabolites_notes]

EGF    
EGFR    
Shc    
Grb2    
Gab1    
Akt    
IQGap1    
RacGap1    
pRacGap1    phospho-RacGap
RhoA    
Rac1    
Vav2    
Pak1    
Pdk1    
Pten    
Sos1    
Pi3k    
Nck    
Pip3    
Pi34p2    
Mtor    
Pp2a    
Ras    
Shp2    
RasGap    
Ship2    
Csrc    
Raf1    
Mek12    
Erk12    
p90rsk    
Sos1E    
Pip2    
Eps8    
Hras    
Ralgds    
Rap1A    
Ralb    
RalbP1    
Abi    
Mekk1    
