# Supplementary material for: A MAPK-Driven Feedback Loop Suppresses Rac Activity to Promote RhoA-Driven Cancer Cell Invasion
Source: PLoS Comput Biol. 2016 May 3;12(5):e1004909. doi: 10.1371/journal.pcbi.1004909 (PMC4854413; doi:10.1371/journal.pcbi.1004909)
Supplement: S1 Folder — Raw code for reactions and species in the model can also be read by opening the ‘reactions’ or ‘metabolites’ file. (ZIP) [file pcbi.1004909.s016.zip › Hetmanski_model/reactions]

EGF-EGFR	1 EGF = 1 EGFR	|	#	0 1 0 499.5 40.73669 1 1 1
EGFR-Shc	1 EGFR = 1 Shc	|	#	0 1 0 451 111.6538 1 1 1
EGFR-Grb2	1 EGFR = 1 Grb2	|	#	0 1 0 473 125.7367 1 1 1
Shc-Grb2	1 Shc = 1 Grb2	|	#	0 1 0 451 149.8787 1 1 1
EGFR-Pi3k	1 EGFR = 1 Pi3k	|	#	0 1 0 443 181.0621 1 1 1
Grb2-Gab1	1 Grb2 = 1 Gab1	|	#	0 1 0 505 158.932 1 1 1
EGFR-Nck	1 EGFR = 1 Nck	|	#	0 1 0 501 163.9615 1 1 1
Gab1-Pi3k	1 Gab1 = 1 Pi3k	|	#	0 1 0 445 183.074 1 1 1
Grb2+~p90rsk-Sos1	1 Grb2 + 1 !p90rsk = 1 Sos1	|	#	0 1 0 569 265.5592 1 1 1
Grb2+~Erk12-Sos1	1 Grb2 + 1 !Erk12 = 1 Sos1	|	#	0 1 0 572 275.6183 1 1 1
Pi3k+Ship2+Pip2+~Pten-Pi34p2	1 !Pten + 1 Pi3k + 1 Ship2 + 1 Pip2 = 1 Pi34p2	|	#	0 1 0 388 252.4822 1 1 1
Pi3k+Pip2+~Ship2+~Pten-Pip3	1 !Pten + 1 Pi3k + 1 !Ship2 + 1 Pip2 = 1 Pip3	|	#	0 1 0 424 246.4467 1 1 1
EGFR+Pi34p2-Vav2	1 EGFR + 1 Pi34p2 = 1 Vav2	|	#	0 1 0 290 273.6065 1 1 1
EGFR+Pip3-Vav2	1 EGFR + 1 Pip3 = 1 Vav2	|	#	0 1 0 323 266.5651 1 1 1
Vav2-Rac1	1 !pRacGap1 + 1 Vav2 = 1 Rac1	|	#	0 1 0 312 549.2278 1 1 1
Sos1+Pi3k+Pip3+Eps8-Sos1E	1 Sos1 + 1 Pi3k + 1 Pip3 + 1 Eps8 = 1 Sos1E	|	#	0 1 0 497 248.4586 1 1 1
Sos1E-Rac1	1 Sos1E = 1 Rac1	|	#	0 1 0 320 543.1923 1 1 1
Pi34p2+Pdk1+Mtor+~Pp2a-Akt	1 Pdk1 + 1 Pi34p2 + 1 Mtor + 1 !Pp2a = 1 Akt	|	#	0 1 0 430 318.8728 1 1 1
Pip3+Mtor+Pdk1+~Pp2a-Akt	1 Pdk1 + 1 Pip3 + 1 Mtor + 1 !Pp2a = 1 Akt	|	#	0 1 0 469 345.0266 1 1 1
Akt-RacGap1	1 Akt = 1 RacGap1	|	#	0 1 0 546 470.7663 1 1 1
Akt+RacGap1-IQGap1	1 Akt + 1 RacGap1 = 1 IQGap1	|	#	0 1 0 595 464.7308 1 1 1
IQGap1+RacGap1-pRacGap1	1 IQGap1 + 1 RacGap1 = 1 pRacGap1	|	#	0 1 0 584 519.0503 1 1 1
Vav2-RhoA	1 !Rac1 + 1 Vav2 = 1 RhoA	|	#	0 1 0 489 590.4704 1 1 1
Gab1-Shp2	1 Gab1 = 1 Shp2	|	#	0 1 0 319 158.932 1 1 1
Gab1+~Shp2-RasGap	1 Gab1 + 1 !Shp2 = 1 RasGap	|	#	0 1 0 219 188.1036 1 1 1
Sos1+~RasGap-Ras	1 Sos1 + 1 !RasGap = 1 Ras	|	#	0 1 0 225 206.2101 1 1 1
Ras+Csrc-Raf1	1 Ras + 1 Csrc = 1 Raf1	|	#	0 1 0 208 440.5888 1 1 1
Ras+Pak1-Raf1	1 Pak1 + 1 Ras = 1 Raf1	|	#	0 1 0 256 426.5059 1 1 1
Raf1-Mek12	1 Raf1 = 1 Mek12	|	#	0 1 0 233 521.0621 1 1 1
Mek12-Erk12	1 Mek12 = 1 Erk12	|	#	0 1 0 460 527.0976 1 1 1
Erk12+Pdk1-P90rsk	1 Pdk1 + 1 Erk12 = 1 p90rsk	|	#	0 1 0 538 430.5296 1 1 1
Nck+Rac1-Pak1	1 Rac1 + 1 Nck = 1 Pak1	|	#	0 1 0 372 407.3935 1 1 1
pRacGap1-~Rac1	1 !pRacGap1 = 1 Rac1	|	#	0 1 0 299 631.713 1 1 1
Sos1-Abi	1 Sos1 = 1 Abi	|	#	0 1 0 671 225.3225 1 1 1
Abi-Eps8	1 Abi = 1 Eps8	|	#	0 1 0 718 437.571 1 1 1
Sos1-Hras	1 Sos1 = 1 Hras	|	#	0 1 0 715 243.429 1 1 1
Hras-Ralgds	1 Hras = 1 Ralgds	|	#	0 1 0 732 304.7899 1 1 1
Ralgds-Rap1a	1 Ralgds = 1 Rap1A	|	#	0 1 0 847 295.7367 1 1 1
Rap1A-Ralb	1 Rap1A = 1 Ralb	|	#	0 1 0 773 397.3343 1 1 1
Ralb-RalbP1	1 Ralb = 1 RalbP1	|	#	0 1 0 788 563.3107 1 1 1
RalbP1-Rac1	1 !pRacGap1 + 1 RalbP1 = 1 Rac1	|	#	0 1 0 507 668.932 1 1 1
Pip3-Gab1	1 Pip3 = 1 Gab1	|	#	0 1 0 539 197.1568 1 1 1
~Rac1-RhoA	1 !Rac1 = 1 RhoA	|	#	0 1 0 284 667 1 1 1
~RhoA-Rac1	1 !RhoA = 1 Rac1	|	0	0 1 0 422 655 1 1 1
Rac1-Mekk1	1 Rac1 = 1 Mekk1	|	#	0 1 0 253 591 1 1 1
Mekk1-Mek12	1 Mekk1 = 1 Mek12	|	#	0 1 0 168 532 1 1 1
