# Supplementary material for: A MAPK-Driven Feedback Loop Suppresses Rac Activity to Promote RhoA-Driven Cancer Cell Invasion
Source: PLoS Comput Biol. 2016 May 3;12(5):e1004909. doi: 10.1371/journal.pcbi.1004909 (PMC4854413; doi:10.1371/journal.pcbi.1004909)
Supplement: S1 Folder — Raw code for reactions and species in the model can also be read by opening the ‘reactions’ or ‘metabolites’ file. (ZIP) [file pcbi.1004909.s016.zip › Hetmanski_model/reactions_notes]

EGF-EGFR    
EGFR-Shc    
EGFR-Grb2    
Shc-Grb2    
EGFR-Pi3k    
Grb2-Gab1    
EGFR-Nck    
Gab1-Pi3k    
Grb2+~p90rsk-Sos1    
Grb2+~Erk12-Sos1    
Pi3k+Ship2+Pip2+~Pten-Pi34p2    
Pi3k+Pip2+~Ship2+~Pten-Pip3    
EGFR+Pi34p2-Vav2    
EGFR+Pip3-Vav2    
Vav2-Rac1    
Sos1+Pi3k+Pip3+Eps8-Sos1E    
Sos1E-Rac1    
Pi34p2+Pdk1+Mtor+~Pp2a-Akt    
Pip3+Mtor+Pdk1+~Pp2a-Akt    
Akt-RacGap1    
Akt+RacGap1-IQGap1    
IQGap1+RacGap1-pRacGap1    
Vav2-RhoA    
Gab1-Shp2    
Gab1+~Shp2-RasGap    
Sos1+~RasGap-Ras    
Ras+Csrc-Raf1    
Ras+Pak1-Raf1    
Raf1-Mek12    
Mek12-Erk12    
Erk12+Pdk1-P90rsk    
Nck+Rac1-Pak1    
pRacGap1-~Rac1    
Sos1-Abi    
Abi-Eps8    
Sos1-Hras    
Hras-Ralgds    
Ralgds-Rap1a    
Rap1A-Ralb    
Ralb-RalbP1    
RalbP1-Rac1    
Pip3-Gab1    
~Rac1-RhoA    
~RhoA-Rac1    
Rac1-Mekk1    
Mekk1-Mek12    
