# Supplementary material for: A MAPK-Driven Feedback Loop Suppresses Rac Activity to Promote RhoA-Driven Cancer Cell Invasion
Source: PLoS Comput Biol. 2016 May 3;12(5):e1004909. doi: 10.1371/journal.pcbi.1004909 (PMC4854413; doi:10.1371/journal.pcbi.1004909)
Supplement: S1 Folder — Raw code for reactions and species in the model can also be read by opening the ‘reactions’ or ‘metabolites’ file. (ZIP) [file pcbi.1004909.s016.zip › Hetmanski_model/Model usage instructions.txt]

INSTRUCTIONS FOR LOADING MODEL IN CELLNETANALYZER

NOTE: To simulate this model, MATLAB software and the CellNetAnalyzer plugin must be installed a priori. See Klamt et al., 2007 and Samaga et al., 2009 for further technical information regarding CellNetAnalyzer installation and usage.

(1) Download 'Hetmanski_model.zip' folder

(2) Extract folder in CellNetAnalyzer directory, next to example models

(3) Run 'startcna.p'

(4) Click 'project' then 'New...'

(5) Set 'Network title' and 'Name of subdirectory' both to 'Hetmanski_model'

(6) Set 'Network type' to 'Signal-flow' 

(7) Under 'Network maps' section, click 'Browse..' then click on 'Hetmanski_model' then open 'network map.bmp'

(8) Click 'Save'

(9) Find '(S) Hetmanski_model' on 'CellNetANalyzer: Network Projects' list, click Start

(10) Model schematic with all reactions and species should appear; to perform simulations as in the manuscript, click 'CellNetAnalyzer' at the top of the window, then click 'ODEfy' then 'Simulate Boolean / ODE model ...'

(11) Click 'OK' on information message then on new window change  'Simulation type' to 'Boolean simulation (synchronous)', 'Plot type' to 'Heatmap style' and click simulate (note 'Time units to simulate' set to 50 in manuscript.

NOTE 1: Model upon loading is set to the 'Sos1E > pRacGAP1 > RalbP1, Vav2' Rac1 activators/inhibitor hierarchy; Reactions and Species can be edited by clicking 'CellNetAnalyzer' then 'Network composer...'

NOTE 2: Reactions and species can be viewed in raw code format without the requirement of MATLAb software by opening the 'reactions' and 'metabolites' files in an appropriate text editor
